# Supplementary material for: MSL: Facilitating automatic and physical analysis of published scientific literature in PDF format
Source: F1000Res. 2018 Apr 4;4:1453. Originally published 2015 Dec 16. [Version 3] doi: 10.12688/f1000research.7329.3 (PMC5897790; doi:10.12688/f1000research.7329.3)
Supplement: Extracted images and text from papers tested using MSL — Raw dataset is attached to this manuscript, which categorically provides all images and text in XML format, extracted from manuscripts (from different publishers (included in file names)) using MSL 37. [file f1000research-4-15700-s0000.tgz]

Archive with 1 entries (1 files):
- fd9fa7e1-86a7-49f2-99bd-7a63cee8e12f_Raw_data.zip
