# Supplementary material for: MSL: Facilitating automatic and physical analysis of published scientific literature in PDF format
Source: F1000Res. 2018 Apr 4;4:1453. Originally published 2015 Dec 16. [Version 3] doi: 10.12688/f1000research.7329.3 (PMC5897790; doi:10.12688/f1000research.7329.3)
Supplement: Supplementary file 2 [file f1000research-4-15700-s0001.tgz]

Archive with 1 entries (1 files):
- 71295ce8-9f87-4ee7-9230-369bd3c6dc4c.pdf
